# Supplementary material for: Implementing the Reactor Geometry in the Modeling of Chemical Bath Deposition of ZnO Nanowires
Source: Nanomaterials (Basel). 2022 Mar 24;12(7):1069. doi: 10.3390/nano12071069 (PMC9000409; doi:10.3390/nano12071069)
Supplement: Supplementary file 1 [file nanomaterials-12-01069-s001.zip]

Archive with 1 entries (1 files):
- nanomaterials-1623025-supplementary.pdf
